# Supplementary material for: Clinical Significance of Antineutrophil Cytoplasmic Antibody Positivity in Patients Infected with SARS-CoV-2
Source: J Clin Med. 2022 Jul 17;11(14):4152. doi: 10.3390/jcm11144152 (PMC9322989; doi:10.3390/jcm11144152)
Supplement: Supplementary file 1 [file jcm-11-04152-s001.zip]

Archive with 1 entries (1 files):
- jcm-1778607-supplementary.pdf
